# Supplementary material for: All 37 Mitochondrial Genes of Aphid Aphis craccivora Obtained from Transcriptome Sequencing: Implications for the Evolution of Aphids
Source: PLoS One. 2016 Jun 17;11(6):e0157857. doi: 10.1371/journal.pone.0157857 (PMC4912114; doi:10.1371/journal.pone.0157857)
Supplement: S1 Table — (XLSX) [file pone.0157857.s003.xlsx]

## Sheet: Sheet1
Supplementary Table 1. The partition schemes and best-fitting models selected.
Nucleotide sequence alignments
Subset	Subset Partitions	Best Model
Partition 1	rRNAs	GTR+I+G
Partition 2	atp6_cp1, cox2_cp1, cox3_cp1, cytb_cp1	TIM+I+G
Partition 3	atp6_cp2, cox1_cp2, cox2_cp2, cox3_cp2, cytb_cp2, nad3_cp2	GTR+I+G
Partition 4	atp6_cp3, cox1_cp3, cox2_cp3, cox3_cp3, cytb_cp3, nad2_cp3, nad3_cp3, nad6_cp3	TrN+I+G
Partition 5	atp8_cp1, atp8_cp2, atp8_cp3	HKY+G
Partition 6	cox1_cp1	TIM+I+G
Partition 7	nad1_cp1, nad4_cp1, nad4l_cp1, nad5_cp1	TIM+G
Partition 8	nad1_cp2, nad4_cp2, nad4l_cp2, nad5_cp2	GTR+G
Partition 9	nad1_cp3, nad4_cp3, nad4l_cp3, nad5_cp3	TrN+G
Partition 10	nad2_cp1, nad3_cp1, nad6_cp1	TrN+G
Partition 11	nad2_cp2, nad6_cp2	TVM+G
Partition 12	tRNAs	TVM+G
Note: "cp_1" representing the first codon position, "cp_2" representing the second codon position, and "cp_3" representing the third codon position.

## Sheet: Sheet2
atp6	=	1	675		atp6	=	1	-	225	675	225		1	255					153taxa_atp6.fas	1	675
atp8	=	676	834	225	atp8	=	226	-	278	159	53		256	308					153taxa_atp8.fas	676	834
cox1	=	835	2370	278	cox1	=	279	-	790	1536	512	234	309	820					153taxa_cox1.fas	835	2370
cox2	=	2371	3048	790	cox2	=	791	-	1016	678	226		821	1046					153taxa_cox2.fas	2371	3048
cox3	=	3049	3840	1016	cox3	=	1017	-	1280	792	264		1047	1310					153taxa_cox3.fas	3049	3840
cytb	=	3841	4908	1280	cytb	=	1281	-	1636	1068	356		1311	1666					153taxa_cytb.fas	3841	4908
nad1	=	4909	5856	1636	nad1	=	1637	-	1952	948	316		1667	1982					153taxa_nad1.fas	4909	5856
nad2	=	5857	6882	1952	nad2	=	1953	-	2294	1026	342		1983	2324					153taxa_nad2.fas	5857	6882
nad3	=	6883	7233	2294	nad3	=	2295	-	2411	351	117		2325	2441					153taxa_nad3.fas	6883	7233
nad4	=	7234	8571	2411	nad4	=	2412	-	2857	1338	446		2442	2887					153taxa_nad4.fas	7234	8571
nad4l	=	8572	8856	2857	nad4l	=	2858	-	2952	285	95		2888	2982					153taxa_nad4l.fas	8572	8856
nad5	=	8857	10590	2952	nad5	=	2953	-	3530	1734	578		2983	3560					153taxa_nad5.fas	8857	10590
nad6		10591	11106	3530	nad6	=	3531	-	3702	516	172		3561	3732					153taxa_nad6.fas	10591	11106
																	3702
